# Supplementary material for: Quantifying the stochastic component of epigenetic aging
Source: Nat Aging. 2024 May 9;4(6):886–901. doi: 10.1038/s43587-024-00600-8 (PMC11186785; doi:10.1038/s43587-024-00600-8)
Supplement: Supplementary file 3 — Supplementary software contains glmStocALL.Rd object files containing the stochastic clocks as R objects and an R script RunStochClocks.R illustrating how to apply them. Note: the glmStocALL.Rd file can only be opened in the R software environment. [file 43587_2024_600_MOESM3_ESM.zip]

Archive with 2 entries (2 files):
- glmStocALL.Rd
- RunStochClocks.R
